# Supplementary material for: Weissella confusa alleviates experimental colitis in mice by regulating inflammatory pathways and gut microbiota
Source: Front Microbiol. 2025 Apr 28;16:1574548. doi: 10.3389/fmicb.2025.1574548 (PMC12068860; doi:10.3389/fmicb.2025.1574548)
Supplement: Supplementary file 2 [file Table_1.xlsx]

## Sheet: Table S1
Table S1. Overview of the criteria used for the scores obtained during inspection and dissections.
Score value	Diarrhoea	Bleeding	Body weight scores [% body weight loss]
0	Normal stool pellets	no rectal bleeding or blood in stool	<2%
1	Softer stool/sticks to cage wall	weak haemoccult-positive spots in stool	>=2%-<5%
2	Moderate diarrhoea/unformed stool	visual blood in stool/strongly haemoccult-positive stool	>=5%-<10%
3	Diarrhoea(watery stool)	fresh rectal bleeding	>=10%-<15%
4	-	-	>=15%

## Sheet: Table S2
Table S2. Assessment of histopathological score.
Grade Extent of inflammation	Infiltration neutrophils+ lympho-histiocytes	Extent of crypt damage	Crypt abscesses	Sub-mucosal oedema	Loss of goblet cells	Reactive epithelial hyperplasia
0 None	None	None	None	None	None	None
1 Mucosa	Focal	Basal one third	Focal	Focal	Focal	Focal
2 Mucosa+submucosa	Multifocal	Basal two thirds	Multifocal	Multifocal	Multifocal	Multifocal
3 Mucosa+submucosa+muscle layer	Diffuse	Entire crypt damage	-	Diffuse	Diffuse	Diffuse
4 Transmura	-	Crypt damage+ulceration	-	-	-	-

## Sheet: Table S3
Table S3. Primer sequences for real-time quantitative PCR.
Primer	Forward (5'-3')	Reverse (3'-5')
Gapdh	GCAAGTTCAACGGCACAG	CGCCAGTAGACTCCACGAC
Mmp3	CACAGACTTGTCCCGTTTCCATCTC	GAGGGTGCTGACTGCATCAAAGAAC
Mmp13	TACCATCCTGCGACTCTTGC	TTCACCCACATCAGGCACTC
Ptgs2	TCCAACCTCTCCTACTACACCAG	GGGTCAGGGATGAACTCTCTC
Lcn2	TGGCCCTGAGTGTCATGTG	CTCTTGTAGCTCATAGATGGTGC

## Sheet: Table S4
Table S4. 76 inflammation-related genes in overlapping section.
ID	symbol	Control_vs_DSS_Pvalue	Control_vs_DSS_log2FC	Control_vs_DSS_regulated	DSS_vs_Wc1982_Pvalue	DSS_vs_Wc1982_log2FC	DSS_vs_Wc1982_regulated	KEGG_annotation	KEGG_pathway_annotation
ENSMUSG00000002289	Angptl4	0.000191631	1.28	up	0.000913315	-1.31	down	K08767|3.6e-244|mmu:57875|K08767 angiopoietin-like 4 | (RefSeq) Angptl4, Arp4, Bk89, Fiaf, Hfarp, Ng27, Pgar, Pgarg, Pp1158; angiopoietin-like 4	PPAR signaling pathway (ko03320);; Cholesterol metabolism (ko04979)
ENSMUSG00000005413	Hmox1	2.83679e-12	1.88	up	0.00141221	-0.93	down	K00510|8.7e-160|mmu:15368|K00510 heme oxygenase 1 [EC:1.14.14.18] | (RefSeq) Hmox1, D8Wsu38e, HO-1, HO1, Hemox, Hmox, Hsp32; heme oxygenase 1	Porphyrin and chlorophyll metabolism (ko00860);; HIF-1 signaling pathway (ko04066);; Ferroptosis (ko04216);; Mineral absorption (ko04978);; Pathways in cancer (ko05200);; MicroRNAs in cancer (ko05206);; Hepatocellular carcinoma (ko05225);; Fluid shear stress and atherosclerosis (ko05418)
ENSMUSG00000006958	Chrd	4.29531e-13	2.19	up	1.21754e-05	-1.5	down	K04657|8.6e-137|mmu:12667|K04657 chordin | (RefSeq) Chrd, Chd; chordin	TGF-beta signaling pathway (ko04350)
ENSMUSG00000007682	Dio2	2.32148e-06	2.35	up	0.000101066	-1.81	down	K17904|1.6e-144|mmu:13371|K17904 type II thyroxine 5'-deiodinase [EC:1.21.99.4] | (RefSeq) Dio2, 5DII, AI324267, DIOII; deiodinase, iodothyronine, type II	Thyroid hormone signaling pathway (ko04919)
ENSMUSG00000015134	Aldh1a3	0.000145289	0.83	up	0.011912	-0.77	down	K07249|3.9e-304|mmu:56847|K07249 retinal dehydrogenase [EC:1.2.1.36] | (RefSeq) Aldh1a3, ALDH6, RALDH3, V1; aldehyde dehydrogenase family 1, subfamily A3	Retinol metabolism (ko00830)
ENSMUSG00000018623	Mmp7	0.0151073	0.86	up	0.0466603	-0.85	down	K01397|5.2e-151|mcal:110302310|K01397 matrix metalloproteinase-7 (matrilysin, uterine) [EC:3.4.24.23] | (RefSeq) Mmp7; matrilysin isoform X1	Wnt signaling pathway (ko04310);; Human T-cell leukemia virus 1 infection (ko05166)
ENSMUSG00000020469	Myl7	1.77719e-07	1.72	up	0.00446419	1.08	up	K12754|6.1e-92|mcal:110305591|K12754 myosin regulatory light chain 7 | (RefSeq) Myl7; myosin regulatory light chain 2, atrial isoform	Focal adhesion (ko04510);; Leukocyte transendothelial migration (ko04670);; Regulation of actin cytoskeleton (ko04810);; Salmonella infection (ko05132)
ENSMUSG00000020932	Gfap	5.57908e-13	2.28	up	0.0441265	-0.87	down	K05640|2.3e-225|mmu:14580|K05640 glial fibrillary acidic protein | (RefSeq) Gfap, AI836096; glial fibrillary acidic protein	JAK-STAT signaling pathway (ko04630)
ENSMUSG00000021190	Lgmn	4.16097e-10	1.41	up	0.000427962	-0.91	down	K01369|4.2e-259|mmu:19141|K01369 legumain [EC:3.4.22.34] | (RefSeq) Lgmn, AEP, AI746452, AU022324, Prsc1; legumain	Lysosome (ko04142);; Antigen processing and presentation (ko04612)
ENSMUSG00000021453	Gadd45g	5.65128e-05	0.95	up	0.00865127	-0.64	down	K04402|8.3e-88|mcal:110308191|K04402 growth arrest and DNA-damage-inducible protein | (RefSeq) Gadd45g; growth arrest and DNA damage-inducible protein GADD45 gamma	MAPK signaling pathway (ko04010);; NF-kappa B signaling pathway (ko04064);; FoxO signaling pathway (ko04068);; Cell cycle (ko04110);; p53 signaling pathway (ko04115);; Apoptosis (ko04210);; Cellular senescence (ko04218);; Epstein-Barr virus infection (ko05169);; Pathways in cancer (ko05200);; Transcriptional misregulation in cancer (ko05202);; Colorectal cancer (ko05210);; Pancreatic cancer (ko05…
ENSMUSG00000021765	Fst	0.000221757	0.85	up	0.0177429	-0.99	down	K04661|6.3e-196|mcal:110307956|K04661 follistatin | (RefSeq) Fst; follistatin isoform X1	TGF-beta signaling pathway (ko04350)
ENSMUSG00000022385	Gtse1	3.1034e-05	1.42	up	0.00918822	-0.8	down	K10129|0.0e+00|mmu:29870|K10129 G-2 and S-phase expressed protein 1 | (RefSeq) Gtse1, B99, Gtse-1; G two S phase expressed protein 1	p53 signaling pathway (ko04115)
ENSMUSG00000022886	Prl2a1	1.76985e-30	10.82	up	9.41052e-17	-3.49	down	K05439|6.9e-120|mpah:110334155|K05439 prolactin | (RefSeq) prolactin-2A1	Cytokine-cytokine receptor interaction (ko04060);; Neuroactive ligand-receptor interaction (ko04080);; PI3K-Akt signaling pathway (ko04151);; JAK-STAT signaling pathway (ko04630);; Prolactin signaling pathway (ko04917)
ENSMUSG00000024500	Ppp2r2b	0.0119365	0.82	up	0.0437511	-0.81	down	K04354|6.6e-260|aju:106984955|K04354 serine/threonine-protein phosphatase 2A regulatory subunit B | (RefSeq) PPP2R2B; serine/threonine-protein phosphatase 2A 55 kDa regulatory subunit B beta isoform isoform X1	mRNA surveillance pathway (ko03015);; Sphingolipid signaling pathway (ko04071);; PI3K-Akt signaling pathway (ko04151);; AMPK signaling pathway (ko04152);; Adrenergic signaling in cardiomyocytes (ko04261);; Hippo signaling pathway (ko04390);; Tight junction (ko04530);; Dopaminergic synapse (ko04728);; Chagas disease (ko05142);; Hepatitis C (ko05160);; Human papillomavirus infection (ko05165)
ENSMUSG00000026822	Lcn2	2.13678e-18	5.44	up	0.0135051	-1.8	down	K21129|3.3e-110|mmu:16819|K21129 lipocalin 2 | (RefSeq) Lcn2, 24p3, AW212229, NRL, Sip24; lipocalin 2	IL-17 signaling pathway (ko04657)
ENSMUSG00000029335	Bmp3	9.55641e-05	0.77	up	0.022822	-0.74	down	K05496|2.8e-264|mcal:110295399|K05496 bone morphogenetic protein 3 | (RefSeq) Bmp3; bone morphogenetic protein 3 isoform X1	Cytokine-cytokine receptor interaction (ko04060)
ENSMUSG00000030247	Kcnj8	4.08144e-06	1.16	up	8.2191e-06	-1.56	down	K05001|1.4e-222|mcal:110296534|K05001 potassium inwardly-rectifying channel subfamily J member 8 | (RefSeq) Kcnj8; ATP-sensitive inward rectifier potassium channel 8	cGMP-PKG signaling pathway (ko04022)
ENSMUSG00000030786	Itgam	0.0189304	0.69	up	0.0183524	-0.72	down	K06461|0.0e+00|mmu:16409|K06461 integrin alpha M | (RefSeq) Itgam, CD11b/CD18, CR3, CR3A, Cd11b, F730045J24Rik, Ly-40, MAC1, Mac-1, Mac-1a; integrin alpha M	Rap1 signaling pathway (ko04015);; Phagosome (ko04145);; Cell adhesion molecules (ko04514);; Complement and coagulation cascades (ko04610);; Hematopoietic cell lineage (ko04640);; Leukocyte transendothelial migration (ko04670);; Regulation of actin cytoskeleton (ko04810);; Pertussis (ko05133);; Legionellosis (ko05134);; Leishmaniasis (ko05140);; Amoebiasis (ko05146);; Staphylococcus aureus infect…
ENSMUSG00000031284	Pak3	0.0131758	0.89	up	0.0267974	-0.95	down	K05733|1.0e-305|mmu:18481|K05733 p21-activated kinase 3 [EC:2.7.11.1] | (RefSeq) Pak3, PAK-3, Pak65alpha, Pak65beta, Stk4; p21 (RAC1) activated kinase 3	ErbB signaling pathway (ko04012);; Ras signaling pathway (ko04014);; Axon guidance (ko04360);; Focal adhesion (ko04510);; T cell receptor signaling pathway (ko04660);; Regulation of actin cytoskeleton (ko04810);; Salmonella infection (ko05132);; Human immunodeficiency virus 1 infection (ko05170);; Renal cell carcinoma (ko05211)
ENSMUSG00000031538	Plat	3.64175e-06	1.43	up	0.00355013	-1.17	down	K01343|0.0e+00|mmu:18791|K01343 tissue plasminogen activator [EC:3.4.21.68] | (RefSeq) Plat, AU020998, AW212668, D8Ertd2e, tPA; plasminogen activator, tissue	Apelin signaling pathway (ko04371);; Complement and coagulation cascades (ko04610);; Transcriptional misregulation in cancer (ko05202);; Prostate cancer (ko05215);; Fluid shear stress and atherosclerosis (ko05418)
ENSMUSG00000032487	Ptgs2	0.00410802	0.82	up	0.000235046	-1.69	down	K11987|0.0e+00|mmu:19225|K11987 prostaglandin-endoperoxide synthase 2 [EC:1.14.99.1] | (RefSeq) Ptgs2, COX2, Cox-2, PES-2, PGHS-2, PHS_II, PHS-2, Pghs2, TIS10, gripghs; prostaglandin-endoperoxide synthase 2	Arachidonic acid metabolism (ko00590);; NF-kappa B signaling pathway (ko04064);; VEGF signaling pathway (ko04370);; C-type lectin receptor signaling pathway (ko04625);; IL-17 signaling pathway (ko04657);; TNF signaling pathway (ko04668);; Retrograde endocannabinoid signaling (ko04723);; Serotonergic synapse (ko04726);; Ovarian steroidogenesis (ko04913);; Oxytocin signaling pathway (ko04921);; Reg…
ENSMUSG00000037035	Inhbb	0.0192305	0.97	up	0.0121863	-1.35	down	K22687|8.7e-222|mcal:110293596|K22687 inhibin beta B chain | (RefSeq) Inhbb; inhibin beta B chain	Cytokine-cytokine receptor interaction (ko04060);; TGF-beta signaling pathway (ko04350);; Signaling pathways regulating pluripotency of stem cells (ko04550)
ENSMUSG00000041324	Inhba	0.00426762	1.22	up	0.006638	-1.4	down	K04667|1.9e-235|mcal:110308293|K04667 inhibin beta A chain | (RefSeq) Inhba; inhibin beta A chain	Cytokine-cytokine receptor interaction (ko04060);; TGF-beta signaling pathway (ko04350);; Signaling pathways regulating pluripotency of stem cells (ko04550)
ENSMUSG00000042659	Arrdc4	0.000401503	0.82	up	0.0187699	-0.62	down	K20910|1.6e-85|bacu:103008549|K20910 thioredoxin-interacting protein | (RefSeq) TXNIP; thioredoxin interacting protein	NOD-like receptor signaling pathway (ko04621)
ENSMUSG00000042808	Gpx2	4.12155e-20	1.81	up	0.000309873	-0.71	down	K00432|1.5e-107|mmu:14776|K00432 glutathione peroxidase [EC:1.11.1.9] | (RefSeq) Gpx2, GI-GPx, GPx-GI, GSHPx-2, GSHPx-GI; glutathione peroxidase 2	Glutathione metabolism (ko00480);; Arachidonic acid metabolism (ko00590);; Thyroid hormone synthesis (ko04918);; Amyotrophic lateral sclerosis (ko05014);; Huntington disease (ko05016)
ENSMUSG00000043613	Mmp3	4.07055e-35	6.03	up	5.08252e-08	-3.14	down	K01394|2.7e-283|mmu:17392|K01394 matrix metalloproteinase-3 (stromelysin 1, progelatinase) [EC:3.4.24.17] | (RefSeq) Mmp3, EMS-2, MMP-3, SL-1, SLN-1, SLN1, STR-1, Stmy1, Str1; matrix metallopeptidase 3	IL-17 signaling pathway (ko04657);; TNF signaling pathway (ko04668);; Transcriptional misregulation in cancer (ko05202);; Prostate cancer (ko05215);; Rheumatoid arthritis (ko05323)
ENSMUSG00000046402	Rbp1	0.000732593	1.45	up	0.0215629	0.92	up	K06210|2.6e-58|lco:104933935|K06210 nicotinamide mononucleotide adenylyltransferase [EC:2.7.7.1 2.7.7.18] | (RefSeq) uncharacterized protein LOC104933935	Nicotinate and nicotinamide metabolism (ko00760)
ENSMUSG00000049916	2610318N02Rik	8.74124e-10	1.67	up	0.0101205	-0.94	down	K01047|9.5e-24|cmy:102931760|K01047 secretory phospholipase A2 [EC:3.1.1.4] | (RefSeq) phospholipase A2, major isoenzyme-like	Glycerophospholipid metabolism (ko00564);; Ether lipid metabolism (ko00565);; Arachidonic acid metabolism (ko00590);; Linoleic acid metabolism (ko00591);; alpha-Linolenic acid metabolism (ko00592);; Vascular smooth muscle contraction (ko04270)
ENSMUSG00000050520	Cldn8	6.87114e-23	2.01	up	0.00121215	-1.31	down	K06087|3.9e-123|mmu:54420|K06087 claudin | (RefSeq) Cldn8, AI648025; claudin 8	Cell adhesion molecules (ko04514);; Tight junction (ko04530);; Leukocyte transendothelial migration (ko04670);; Hepatitis C (ko05160)
ENSMUSG00000050578	Mmp13	1.14504e-19	3.29	up	3.5079e-10	-3.25	down	K07994|5.4e-292|mmu:17386|K07994 matrix metalloproteinase-13 (collagenase 3) [EC:3.4.24.-] | (RefSeq) Mmp13, Clg, MMP-13, Mmp1; matrix metallopeptidase 13	IL-17 signaling pathway (ko04657);; Relaxin signaling pathway (ko04926);; Parathyroid hormone synthesis, secretion and action (ko04928)
ENSMUSG00000061878	Sphk1	3.41269e-07	1.61	up	3.84583e-06	-1.88	down	K04718|6.2e-222|mmu:20698|K04718 sphingosine kinase [EC:2.7.1.91] | (RefSeq) Sphk1, 1110006G24Rik, Sk1, Spk1; sphingosine kinase 1	Sphingolipid metabolism (ko00600);; Calcium signaling pathway (ko04020);; Sphingolipid signaling pathway (ko04071);; Phospholipase D signaling pathway (ko04072);; VEGF signaling pathway (ko04370);; Apelin signaling pathway (ko04371);; Fc gamma R-mediated phagocytosis (ko04666);; Tuberculosis (ko05152)
ENSMUSG00000061981	--	1.27229e-06	0.64	up	3.18618e-08	-0.89	down	K07192|5.0e-47|mna:107528790|K07192 flotillin | (RefSeq) FLOT2; flotillin-2 isoform X1	Insulin signaling pathway (ko04910)
ENSMUSG00000064358	COX3	0.00340852	0.66	up	0.0239946	1.25	up	K02262|1.1e-121|mmu:17710|K02262 cytochrome c oxidase subunit 3 | (RefSeq) COX3; cytochrome c oxidase subunit III	Oxidative phosphorylation (ko00190);; Cardiac muscle contraction (ko04260);; Thermogenesis (ko04714);; Non-alcoholic fatty liver disease (ko04932);; Alzheimer disease (ko05010);; Parkinson disease (ko05012);; Amyotrophic lateral sclerosis (ko05014);; Huntington disease (ko05016);; Prion disease (ko05020)
ENSMUSG00000064370	CYTB	0.00393468	0.61	up	0.0118624	1.33	up	K00412|7.9e-182|mmu:17711|K00412 ubiquinol-cytochrome c reductase cytochrome b subunit | (RefSeq) CYTB; cytochrome b	Oxidative phosphorylation (ko00190);; Cardiac muscle contraction (ko04260);; Thermogenesis (ko04714);; Non-alcoholic fatty liver disease (ko04932);; Alzheimer disease (ko05010);; Parkinson disease (ko05012);; Amyotrophic lateral sclerosis (ko05014);; Huntington disease (ko05016);; Prion disease (ko05020)
ENSMUSG00000074179	Gsta5	6.30789e-07	1.27	up	0.0191284	-0.65	down	K00799|3.8e-123|mmu:100042314|K00799 glutathione S-transferase [EC:2.5.1.18] | (RefSeq) Gm10639; predicted gene 10639	Glutathione metabolism (ko00480);; Metabolism of xenobiotics by cytochrome P450 (ko00980);; Drug metabolism - cytochrome P450 (ko00982);; Drug metabolism - other enzymes (ko00983);; Platinum drug resistance (ko01524);; Pathways in cancer (ko05200);; Chemical carcinogenesis (ko05204);; Hepatocellular carcinoma (ko05225);; Fluid shear stress and atherosclerosis (ko05418)
ENSMUSG00000074794	Arrdc3	7.39163e-05	1.06	up	0.00444206	-0.76	down	K20910|3.6e-70|lcm:102345384|K20910 thioredoxin-interacting protein | (RefSeq) TXNIP; thioredoxin interacting protein	NOD-like receptor signaling pathway (ko04621)
ENSMUSG00000074934	Grem1	0.0331515	1.17	up	0.0422846	-1.07	down	K23318|3.2e-99|mcal:110290066|K23318 gremlin | (RefSeq) Grem1; gremlin-1 isoform X1	TGF-beta signaling pathway (ko04350)
ENSMUSG00000000386	Mx1	0.00057143	-1	down	0.00143195	1.06	up	K14754|2.2e-272|mmu:17857|K14754 interferon-induced GTP-binding protein Mx | (RefSeq) Mx1, AI893580, Mx, Mx-1; MX dynamin-like GTPase 1	Hepatitis C (ko05160);; Measles (ko05162);; Influenza A (ko05164);; Human papillomavirus infection (ko05165)
ENSMUSG00000004038	--	6.58474e-05	-1.84	down	0.00031841	1.44	up	K00799|1.9e-127|mmu:14864|K00799 glutathione S-transferase [EC:2.5.1.18] | (RefSeq) Gstm3, Fsc2, mGSTM5; glutathione S-transferase, mu 3	Glutathione metabolism (ko00480);; Metabolism of xenobiotics by cytochrome P450 (ko00980);; Drug metabolism - cytochrome P450 (ko00982);; Drug metabolism - other enzymes (ko00983);; Platinum drug resistance (ko01524);; Pathways in cancer (ko05200);; Chemical carcinogenesis (ko05204);; Hepatocellular carcinoma (ko05225);; Fluid shear stress and atherosclerosis (ko05418)
ENSMUSG00000004655	Aqp1	0.00576743	-0.63	down	0.00217605	-1.12	down	K09864|1.3e-146|mmu:11826|K09864 aquaporin-1 | (RefSeq) Aqp1, CHIP28; aquaporin 1	Renin secretion (ko04924);; Proximal tubule bicarbonate reclamation (ko04964);; Bile secretion (ko04976)
ENSMUSG00000016194	Hsd11b1	0.00288329	-0.83	down	0.000347353	-1.33	down	K15680|5.3e-157|mmu:15483|K15680 corticosteroid 11-beta-dehydrogenase isozyme 1 [EC:1.1.1.146] | (RefSeq) Hsd11b1; hydroxysteroid 11-beta dehydrogenase 1	Steroid hormone biosynthesis (ko00140);; Metabolism of xenobiotics by cytochrome P450 (ko00980);; Chemical carcinogenesis (ko05204)
ENSMUSG00000019929	Dcn	0.00094635	-0.93	down	0.0108019	-0.76	down	K04660|9.6e-185|mmu:13179|K04660 decorin | (RefSeq) Dcn, DC, DSPG2, PG40, PGII, PGS2, SLRR1B; decorin	TGF-beta signaling pathway (ko04350);; Proteoglycans in cancer (ko05205)
ENSMUSG00000021250	Fos	0.0106423	-0.85	down	0.000203078	0.77	up	K04379|8.1e-206|mmu:14281|K04379 proto-oncogene protein c-fos | (RefSeq) Fos, D12Rfj1, c-fos, cFos; FBJ osteosarcoma oncogene	Endocrine resistance (ko01522);; MAPK signaling pathway (ko04010);; cAMP signaling pathway (ko04024);; Apoptosis (ko04210);; Osteoclast differentiation (ko04380);; Toll-like receptor signaling pathway (ko04620);; IL-17 signaling pathway (ko04657);; Th1 and Th2 cell differentiation (ko04658);; Th17 cell differentiation (ko04659);; T cell receptor signaling pathway (ko04660);; B cell receptor signa…
ENSMUSG00000025498	Irf7	1.49533e-10	-1.49	down	0.00023193	0.87	up	K09447|8.6e-249|mmu:54123|K09447 interferon regulatory factor 7 | (RefSeq) Irf7; interferon regulatory factor 7	Toll-like receptor signaling pathway (ko04620);; NOD-like receptor signaling pathway (ko04621);; RIG-I-like receptor signaling pathway (ko04622);; Cytosolic DNA-sensing pathway (ko04623);; Hepatitis C (ko05160);; Hepatitis B (ko05161);; Measles (ko05162);; Influenza A (ko05164);; Kaposi sarcoma-associated herpesvirus infection (ko05167);; Herpes simplex virus 1 infection (ko05168);; Epstein-Barr …
ENSMUSG00000025880	Smad7	1.06213e-07	-0.75	down	8.65358e-11	0.9	up	K19631|1.7e-244|mmu:17131|K19631 mothers against decapentaplegic homolog 7 | (RefSeq) Smad7, Madh7; SMAD family member 7	TGF-beta signaling pathway (ko04350);; Hippo signaling pathway (ko04390)
ENSMUSG00000028088	Fmo5	3.62401e-12	-1.38	down	0.00947157	0.83	up	K00485|7.6e-312|mmu:14263|K00485 dimethylaniline monooxygenase (N-oxide forming) [EC:1.14.13.8] | (RefSeq) Fmo5, 5033418D19Rik, AI195026; flavin containing monooxygenase 5	Drug metabolism - cytochrome P450 (ko00982)
ENSMUSG00000028459	Cd72	0.00178823	-0.98	down	0.0450673	0.9	up	K06504|8.5e-142|mmu:12517|K06504 CD72 antigen | (RefSeq) Cd72, CD72c, Ly-19, Ly-32, Ly-m19, Lyb-2; CD72 antigen	B cell receptor signaling pathway (ko04662)
ENSMUSG00000030281	Il17rc	0.00125559	-0.62	down	0.000414555	0.76	up	K05166|0.0e+00|mmu:171095|K05166 interleukin 17 receptor C | (RefSeq) Il17rc, 1110025H02Rik, Gm19850, IL-17RC, IL17-RC, IL17-RL, Il17rl; interleukin 17 receptor C	Cytokine-cytokine receptor interaction (ko04060);; IL-17 signaling pathway (ko04657)
ENSMUSG00000031934	Panx1	0.00334271	-0.59	down	0.00114591	0.64	up	K03443|9.9e-237|mmu:55991|K03443 pannexin 1 | (RefSeq) Panx1, AI847747; pannexin 1	NOD-like receptor signaling pathway (ko04621)
ENSMUSG00000032083	Apoa1	0.00397167	-3.5	down	0.000773463	3.57	up	K08757|3.5e-59|mmu:11806|K08757 apolipoprotein A-I | (RefSeq) Apoa1, Alp-1, Apoa-1, Brp-14, Ltw-1, Lvtw-1, Sep-1, Sep-2, Sep2, apo-AI, apoA-I; apolipoprotein A-I	PPAR signaling pathway (ko03320);; Fat digestion and absorption (ko04975);; Vitamin digestion and absorption (ko04977);; Cholesterol metabolism (ko04979);; African trypanosomiasis (ko05143)
ENSMUSG00000032192	Gnb5	0.000939745	-0.68	down	0.000950389	0.75	up	K04539|1.4e-191|ccan:109685278|K04539 guanine nucleotide-binding protein subunit beta-5 | (RefSeq) Gnb5; guanine nucleotide-binding protein subunit beta-5	Ras signaling pathway (ko04014);; Chemokine signaling pathway (ko04062);; PI3K-Akt signaling pathway (ko04151);; Apelin signaling pathway (ko04371);; Circadian entrainment (ko04713);; Retrograde endocannabinoid signaling (ko04723);; Glutamatergic synapse (ko04724);; Cholinergic synapse (ko04725);; Serotonergic synapse (ko04726);; GABAergic synapse (ko04727);; Dopaminergic synapse (ko04728);; Rela…
ENSMUSG00000032661	Oas3	2.80617e-07	-2.72	down	0.00257405	1.39	up	K14216|0.0e+00|mmu:246727|K14216 2'-5'-oligoadenylate synthetase [EC:2.7.7.84] | (RefSeq) Oas3, Oasl10; 2'-5' oligoadenylate synthetase 3	NOD-like receptor signaling pathway (ko04621);; Hepatitis C (ko05160);; Measles (ko05162);; Influenza A (ko05164);; Herpes simplex virus 1 infection (ko05168);; Epstein-Barr virus infection (ko05169)
ENSMUSG00000033715	Akr1c14	0.0326529	-0.59	down	0.0302502	0.65	up	K04119|1.4e-182|mcal:110308148|K04119 aldo-keto reductase family 1 member C3 [EC:1.1.1.51 1.1.1.188 1.1.1.213 1.1.1.357] | (RefSeq) 3-alpha-hydroxysteroid dehydrogenase isoform X1	Steroid hormone biosynthesis (ko00140);; Arachidonic acid metabolism (ko00590);; Folate biosynthesis (ko00790);; Ovarian steroidogenesis (ko04913)
ENSMUSG00000033965	Slc16a2	0.00141462	-0.92	down	0.00990892	-0.99	down	K08231|1.2e-279|mcal:110286585|K08231 MFS transporter, MCT family, solute carrier family 16 (monocarboxylic acid transporters), member 2 | (RefSeq) Slc16a2; monocarboxylate transporter 8	Thyroid hormone signaling pathway (ko04919)
ENSMUSG00000034785	Dio1	1.60255e-10	-1.6	down	3.43884e-05	1.17	up	K01562|2.6e-147|mmu:13370|K01562 type I thyroxine 5'-deiodinase [EC:1.21.99.4] | (RefSeq) Dio1, 5DI, D1, ITDI1, TXDI1; deiodinase, iodothyronine, type I	Thyroid hormone signaling pathway (ko04919)
ENSMUSG00000035692	Isg15	0.0218497	-0.9	down	0.00425144	1.19	up	K12159|2.1e-86|mmu:100038882|K12159 ubiquitin cross-reactive protein | (RefSeq) Isg15, G1p2, IGI15, IP17, Irfp, UCRP; ISG15 ubiquitin-like modifier	RIG-I-like receptor signaling pathway (ko04622);; Human papillomavirus infection (ko05165);; Epstein-Barr virus infection (ko05169)
ENSMUSG00000038175	Mylip	0.00118696	-0.91	down	0.0489848	-0.6	down	K10637|1.9e-254|mmu:218203|K10637 E3 ubiquitin-protein ligase MYLIP [EC:2.3.2.27] | (RefSeq) Mylip, 9430057C20Rik, Mir; myosin regulatory light chain interacting protein	Cholesterol metabolism (ko04979)
ENSMUSG00000038580	Sct	0.00042492	-0.85	down	0.00360985	0.86	up	K05263|2.4e-62|mpah:110336486|K05263 secretin | (RefSeq) Sct; secretin isoform X1	Neuroactive ligand-receptor interaction (ko04080);; Pancreatic secretion (ko04972);; Bile secretion (ko04976)
ENSMUSG00000038776	Ephx1	1.70031e-06	-1	down	0.0169975	-0.63	down	K01253|1.8e-273|mmu:13849|K01253 microsomal epoxide hydrolase [EC:3.3.2.9] | (RefSeq) Ephx1, EH, Eph-1, Eph1, Epxh1, mEH; epoxide hydrolase 1, microsomal	Metabolism of xenobiotics by cytochrome P450 (ko00980);; Bile secretion (ko04976);; Chemical carcinogenesis (ko05204)
ENSMUSG00000040170	Fmo2	0.00794344	-0.59	down	0.0406466	-0.61	down	K00485|3.8e-312|mmu:55990|K00485 dimethylaniline monooxygenase (N-oxide forming) [EC:1.14.13.8] | (RefSeq) Fmo2, 2310008D08Rik, 2310042I22Rik, AW107733; flavin containing monooxygenase 2	Drug metabolism - cytochrome P450 (ko00982)
ENSMUSG00000050069	Grem2	1.12958e-05	-1.48	down	0.038434	-0.84	down	K23318|1.7e-94|cge:100773984|K23318 gremlin | (RefSeq) Grem2; gremlin-2	TGF-beta signaling pathway (ko04350)
ENSMUSG00000052605	Isoc2b	4.57209e-05	-0.86	down	0.00500537	0.69	up	K04432|9.5e-07|tsp:Tsp_02206|K04432 mitogen-activated protein kinase kinase 3 [EC:2.7.12.2] | (RefSeq) dual specificity mitogen-activated protein kinase kinase 3	MAPK signaling pathway (ko04010)
ENSMUSG00000054263	Lifr	0.00256967	-0.62	down	0.00888208	-0.74	down	K05058|0.0e+00|mmu:16880|K05058 leukemia inhibitory factor receptor | (RefSeq) Lifr, A230075M04Rik, AW061234, LIF; LIF receptor alpha	Cytokine-cytokine receptor interaction (ko04060);; Signaling pathways regulating pluripotency of stem cells (ko04550);; JAK-STAT signaling pathway (ko04630)
ENSMUSG00000056553	Ptprn2	0.000405015	-1.23	down	0.00268362	-1.18	down	K07817|0.0e+00|mmu:19276|K07817 receptor-type tyrosine-protein phosphatase N [EC:3.1.3.48] | (RefSeq) Ptprn2, 4930425H11Rik, IA2beta, PTP-NP, Phol, mKIAA0387, phogrin; protein tyrosine phosphatase, receptor type, N polypeptide 2	Type I diabetes mellitus (ko04940)
ENSMUSG00000058135	Gstm1	9.40454e-08	-0.87	down	0.0117127	0.6	up	K00799|2.5e-127|mmu:14862|K00799 glutathione S-transferase [EC:2.5.1.18] | (RefSeq) Gstm1, Gstb-1, Gstb1; glutathione S-transferase, mu 1	Glutathione metabolism (ko00480);; Metabolism of xenobiotics by cytochrome P450 (ko00980);; Drug metabolism - cytochrome P450 (ko00982);; Drug metabolism - other enzymes (ko00983);; Platinum drug resistance (ko01524);; Pathways in cancer (ko05200);; Chemical carcinogenesis (ko05204);; Hepatocellular carcinoma (ko05225);; Fluid shear stress and atherosclerosis (ko05418)
ENSMUSG00000058163	--	8.60924e-05	-1.31	down	0.00316508	1.09	up	K17072|0.0e+00|mmu:432555|K17072 interferon gamma inducible protein 47 | (RefSeq) Gm5431, EG432555, Irgb9b8; predicted gene 5431	TNF signaling pathway (ko04668)
ENSMUSG00000060600	Eno3	0.0139234	-0.73	down	0.00145545	0.82	up	K01689|4.0e-249|mmu:13808|K01689 enolase [EC:4.2.1.11] | (RefSeq) Eno3, Eno-3, MSE; enolase 3, beta muscle	Glycolysis / Gluconeogenesis (ko00010);; Carbon metabolism (ko01200);; Biosynthesis of amino acids (ko01230);; RNA degradation (ko03018);; HIF-1 signaling pathway (ko04066)
ENSMUSG00000066861	Oas1g	0.00296027	-0.75	down	0.0203035	0.66	up	K14216|7.8e-222|mmu:23960|K14216 2'-5'-oligoadenylate synthetase [EC:2.7.7.84] | (RefSeq) Oas1g, AI449562, L2, Mmu-L, Mmu-L2, Oas1b, Oias-1, Oias1; 2'-5' oligoadenylate synthetase 1G	NOD-like receptor signaling pathway (ko04621);; Hepatitis C (ko05160);; Measles (ko05162);; Influenza A (ko05164);; Herpes simplex virus 1 infection (ko05168);; Epstein-Barr virus infection (ko05169)
ENSMUSG00000067235	H2-Q10	0.00102083	-0.96	down	0.0109254	0.77	up	K06751|6.7e-193|mmu:15007|K06751 MHC class I antigen | (RefSeq) H2-Q10, H-2Q10, H2-K1, Q10, Qa10; histocompatibility 2, Q region locus 10	Endocytosis (ko04144);; Phagosome (ko04145);; Cellular senescence (ko04218);; Cell adhesion molecules (ko04514);; Antigen processing and presentation (ko04612);; Type I diabetes mellitus (ko04940);; Human cytomegalovirus infection (ko05163);; Human papillomavirus infection (ko05165);; Human T-cell leukemia virus 1 infection (ko05166);; Kaposi sarcoma-associated herpesvirus infection (ko05167);; H…
ENSMUSG00000074218	Cox7a1	0.00211783	-0.91	down	3.12661e-05	1.26	up	K02270|2.9e-37|mcal:110297735|K02270 cytochrome c oxidase subunit 7a | (RefSeq) cytochrome c oxidase subunit 7A1, mitochondrial	Oxidative phosphorylation (ko00190);; Cardiac muscle contraction (ko04260);; Thermogenesis (ko04714);; Non-alcoholic fatty liver disease (ko04932);; Alzheimer disease (ko05010);; Parkinson disease (ko05012);; Amyotrophic lateral sclerosis (ko05014);; Huntington disease (ko05016);; Prion disease (ko05020)
ENSMUSG00000075296	Aldh3b2	1.54855e-07	-1.74	down	0.0103098	1.04	up	K00129|4.0e-279|mmu:621603|K00129 aldehyde dehydrogenase (NAD(P)+) [EC:1.2.1.5] | (RefSeq) Aldh3b2, AI848594, C130048D07Rik; aldehyde dehydrogenase 3 family, member B2	Glycolysis / Gluconeogenesis (ko00010);; Histidine metabolism (ko00340);; Tyrosine metabolism (ko00350);; Phenylalanine metabolism (ko00360);; beta-Alanine metabolism (ko00410);; Metabolism of xenobiotics by cytochrome P450 (ko00980);; Drug metabolism - cytochrome P450 (ko00982);; Chemical carcinogenesis (ko05204)
ENSMUSG00000078920	Ifi47	0.000270768	-0.9	down	0.0172371	0.6	up	K17072|3.4e-237|mmu:15953|K17072 interferon gamma inducible protein 47 | (RefSeq) Ifi47, 47kDa, IRG-47, Ifggc1, Igrd, Iigp4, Iipg4, Irgd; interferon gamma inducible protein 47	TNF signaling pathway (ko04668)
ENSMUSG00000090877	Hspa1b	0.000336665	-2.53	down	0.00833054	1.68	up	K03283|0.0e+00|mmu:15511|K03283 heat shock 70kDa protein 1/2/6/8 | (RefSeq) Hspa1b, HSP70B1, Hsp70, Hsp70-1, Hsp70.1, hsp68; heat shock protein 1B	Spliceosome (ko03040);; MAPK signaling pathway (ko04010);; Protein processing in endoplasmic reticulum (ko04141);; Endocytosis (ko04144);; Longevity regulating pathway - multiple species (ko04213);; Antigen processing and presentation (ko04612);; Estrogen signaling pathway (ko04915);; Prion disease (ko05020);; Legionellosis (ko05134);; Toxoplasmosis (ko05145);; Measles (ko05162)
ENSMUSG00000090958	Lrrc32	0.00320146	-0.8	down	0.0459078	-0.81	down	K05404|5.0e-09|fch:102053276|K05404 toll-like receptor 7 | (RefSeq) TLR7; toll-like receptor 7	Toll-like receptor signaling pathway (ko04620);; Influenza A (ko05164)
ENSMUSG00000091971	Hspa1a	5.48965e-07	-3.8	down	0.00181547	2.46	up	K03283|0.0e+00|mmu:193740|K03283 heat shock 70kDa protein 1/2/6/8 | (RefSeq) Hspa1a, Hsp70-3, Hsp70.3, Hsp72, hsp68, hsp70A1; heat shock protein 1A	Spliceosome (ko03040);; MAPK signaling pathway (ko04010);; Protein processing in endoplasmic reticulum (ko04141);; Endocytosis (ko04144);; Longevity regulating pathway - multiple species (ko04213);; Antigen processing and presentation (ko04612);; Estrogen signaling pathway (ko04915);; Prion disease (ko05020);; Legionellosis (ko05134);; Toxoplasmosis (ko05145);; Measles (ko05162)
NewGene_9223	Gm12250	1.16012e-05	-1.6	down	0.00415553	1.12	up	K17072|4.30e-279|mcal:110305662|K17072 interferon gamma inducible protein 47 | (RefSeq) T-cell-specific guanine nucleotide triphosphate-binding protein 1-like	TNF signaling pathway (ko04668)
